# Supplementary material for: NF‐YA promotes the cell proliferation and tumorigenic properties by transcriptional activation of SOX2 in cervical cancer
Source: J Cell Mol Med. 2020 Sep 20;24(21):12464–75. doi: 10.1111/jcmm.15777 (PMC7686972; doi:10.1111/jcmm.15777)
Supplement: Supplementary file 3 — Table S1 [file JCMM-24-12464-s003.xlsx]

## Sheet: 工作表1
Stable1. The primer sequences used in the SOX2 promoter deleted and mutated plasmids.
Vector name	region (lenth)	Sense	Antisense
PGL3-min-Luc	5’UTR(110bp)	ggtaaagccaccatgtctagaccccgcccgcgggccccccaaag	cttccatgcgggcgctgtgcgcgggcc
PGL3-pSox2-1185(mutNF-Y)-Luc	mutNF-Y	ccgcgcgcgtcggttgagctagaaacccatttatt	gggaataaatgggtttctagctcaaccgacgcgcgcggc
PGL3-pSox2-1185(mutSOX2)-Luc	mutSOX2	gatgagcgggatccaccgtacacaccaactcctgc	ccagtgcaggagttggtgtgtacggtggatcccgc
PGL3-pSox2-1185(mutNF-YSOX2)-Luc	mutNF-YSOX2	gaatctagagtctgccttatggtccgag	ggcccgcgggcggggggagaggagg
